# Supplementary material for: Activation of transient receptor potential vanilloid 4 is involved in pressure overload-induced cardiac hypertrophy
Source: eLife. 2022 Jun 22;11:e74519. doi: 10.7554/eLife.74519 (PMC9224988; doi:10.7554/eLife.74519)
Supplement: Source data 1. [file elife-74519-data1.zip]

Archive with 347 entries (317 files):
- Source data  1/
- Source data  1/Western blots/
- Source data  1/Western blots/labelled/
- Source data  1/Western blots/labelled/figure1A-labelled/
- Source data  1/Western blots/labelled/figure1A-labelled/WT-TAC1w-GAPDH1-labelled.jpg
- Source data  1/Western blots/labelled/figure1A-labelled/WT-TAC1w-GAPDH2-labelled.jpg
- Source data  1/Western blots/labelled/figure1A-labelled/WT-TAC1w-TRPV4-1-labelled.jpg
- Source data  1/Western blots/labelled/figure1A-labelled/WT-TAC1w-TRPV4-2-labelled.jpg
- Source data  1/Western blots/labelled/figure1A-labelled/WT-TAC2d-GAPDH 1-labelled.jpg
- Source data  1/Western blots/labelled/figure1A-labelled/WT-TAC2d-GAPDH 2-labelled.jpg
- Source data  1/Western blots/labelled/figure1A-labelled/WT-TAC2d-TRPV4 1-labelled.jpg
- Source data  1/Western blots/labelled/figure1A-labelled/WT-TAC2d-TRPV4 2-labelled.jpg
- Source data  1/Western blots/labelled/figure1A-labelled/WT-TAC2w-GAPDH-1 labelled.jpg
- Source data  1/Western blots/labelled/figure1A-labelled/WT-TAC2w-GAPDH-2 labelled.jpg
- Source data  1/Western blots/labelled/figure1A-labelled/WT-TAC2w-TRPV4-1 labelled.jpg
- Source data  1/Western blots/labelled/figure1A-labelled/WT-TAC2w-TRPV4-2 labelled.jpg
- Source data  1/Western blots/labelled/figure1A-labelled/WT-TAC4w-GAPDH-1-labelled.jpg
- Source data  1/Western blots/labelled/figure1A-labelled/WT-TAC4w-GAPDH-2-labelled.jpg
- Source data  1/Western blots/labelled/figure1A-labelled/WT-TAC4w-TRPV4-1-labelled.jpg
- Source data  1/Western blots/labelled/figure1A-labelled/WT-TAC4w-TRPV4-2-labelled.jpg
- Source data  1/Western blots/labelled/figure1D-labelled/
- Source data  1/Western blots/labelled/figure1D-labelled/human heart tissue-GAPDH-labbelled.jpg
- Source data  1/Western blots/labelled/figure1D-labelled/human heart tissue-TRPV4-labbelled.jpg
- Source data  1/Western blots/labelled/figure4A-labelled/
- Source data  1/Western blots/labelled/figure4A-labelled/figure4A-ASC-1-labelled.jpg
- Source data  1/Western blots/labelled/figure4A-labelled/figure4A-ASC-GAPDH-1-labelled.jpg
- Source data  1/Western blots/labelled/figure4A-labelled/figure4A-IL 1β-1-labelled.jpg
- Source data  1/Western blots/labelled/figure4A-labelled/figure4A-IL 1β-2-labelled.jpg
- Source data  1/Western blots/labelled/figure4A-labelled/figure4A-IL 1β-3-labelled.jpg
- Source data  1/Western blots/labelled/figure4A-labelled/figure4A-IL 1β-GAPDH-1-labelled.jpg
- Source data  1/Western blots/labelled/figure4A-labelled/figure4A-IL6-1-labelled.jpg
- Source data  1/Western blots/labelled/figure4A-labelled/figure4A-IL6-2-labelled.jpg
- Source data  1/Western blots/labelled/figure4A-labelled/figure4A-IL6-GAPDH-1-labelled.jpg
- Source data  1/Western blots/labelled/figure4A-labelled/figure4A-IL6-GAPDH-2-labelled.jpg
- Source data  1/Western blots/labelled/figure4A-labelled/figure4A-IL6-GAPDH-3-labelled.jpg
- Source data  1/Western blots/labelled/figure4A-labelled/figure4A-TNF α-1-labelled.jpg
- Source data  1/Western blots/labelled/figure4A-labelled/figure4A-TNF α-2-labelled.jpg
- Source data  1/Western blots/labelled/figure4A-labelled/figure4A-TNF α-3-labelled.jpg
- Source data  1/Western blots/labelled/figure4A-labelled/figure4A-TNF α-GAPDH-1-labelled.jpg
- Source data  1/Western blots/labelled/figure4A-labelled/figure4A-TNF α-GAPDH-2-labelled.jpg
- Source data  1/Western blots/labelled/figure4A-labelled/figure4A-TNF α-GAPDH-3-labelled.jpg
- Source data  1/Western blots/labelled/figure4J-labelled/
- Source data  1/Western blots/labelled/figure4J-labelled/figure4J-ASC-1-labelled.jpg
- Source data  1/Western blots/labelled/figure4J-labelled/figure4J-ASC-2-labelled.jpg
- Source data  1/Western blots/labelled/figure4J-labelled/figure4J-ASC-3-labelled.jpg
- Source data  1/Western blots/labelled/figure4J-labelled/figure4J-ASC-GAPDH-1-labelled.jpg
- Source data  1/Western blots/labelled/figure4J-labelled/figure4J-ASC-GAPDH-2-labelled.jpg
- Source data  1/Western blots/labelled/figure4J-labelled/figure4J-ASC-GAPDH-3-labelled.jpg
- Source data  1/Western blots/labelled/figure4J-labelled/figure4J-Caspase1-1-labelled.jpg
- Source data  1/Western blots/labelled/figure4J-labelled/figure4J-Caspase1-2-labelled.jpg
- Source data  1/Western blots/labelled/figure4J-labelled/figure4J-Caspase1-3-labelled.jpg
- Source data  1/Western blots/labelled/figure4J-labelled/figure4J-Caspase1-p20-GAPDH-1-labelled.jpg
- Source data  1/Western blots/labelled/figure4J-labelled/figure4J-Caspase1-p20-GAPDH-2-labelled.jpg
- Source data  1/Western blots/labelled/figure4J-labelled/figure4J-Caspase1-p20-GAPDH-3-labelled.jpg
- Source data  1/Western blots/labelled/figure4J-labelled/figure4J-NLRP3-1-labelled.jpg
- Source data  1/Western blots/labelled/figure4J-labelled/figure4J-NLRP3-2-labelled.jpg
- Source data  1/Western blots/labelled/figure4J-labelled/figure4J-NLRP3-3-labelled.jpg
- Source data  1/Western blots/labelled/figure4J-labelled/figure4J-NLRP3-GAPDH-1-labelled.jpg
- Source data  1/Western blots/labelled/figure4J-labelled/figure4J-NLRP3-GAPDH-2-labelled.jpg
- Source data  1/Western blots/labelled/figure4J-labelled/figure4J-NLRP3-GAPDH-3-labelled.jpg
- Source data  1/Western blots/labelled/figure4J-labelled/figure4J-p-p65-1-labelled.jpg
- Source data  1/Western blots/labelled/figure4J-labelled/figure4J-p-p65-2-labelled.jpg
- Source data  1/Western blots/labelled/figure4J-labelled/figure4J-p-p65-3-labelled.jpg
- Source data  1/Western blots/labelled/figure4J-labelled/figure4J-p20-1-labelled.jpg
- Source data  1/Western blots/labelled/figure4J-labelled/figure4J-p20-2-labelled.jpg
- Source data  1/Western blots/labelled/figure4J-labelled/figure4J-p20-3-labelled.jpg
- Source data  1/Western blots/labelled/figure4J-labelled/figure4J-p65-1-labelled.jpg
- Source data  1/Western blots/labelled/figure4J-labelled/figure4J-p65-2-labelled.jpg
- Source data  1/Western blots/labelled/figure4J-labelled/figure4J-p65-3-labelled.jpg
- Source data  1/Western blots/labelled/figure4J-labelled/figure4J-pp65-p65-GAPDH-1-labelled.jpg
- Source data  1/Western blots/labelled/figure4J-labelled/figure4J-pp65-p65-GAPDH-2-labelled.jpg
- Source data  1/Western blots/labelled/figure4J-labelled/figure4J-pp65-p65-GAPDH-3-labelled.jpg
- Source data  1/Western blots/labelled/figure7A-labelled/
- Source data  1/Western blots/labelled/figure7A-labelled/figure7A-GAPDH-1-labelled.jpg
- Source data  1/Western blots/labelled/figure7A-labelled/figure7A-GAPDH-2-labelled.jpg
- Source data  1/Western blots/labelled/figure7A-labelled/figure7A-GAPDH-3-labelled.jpg
- Source data  1/Western blots/labelled/figure7A-labelled/figure7A-TRPV4-1-labelled.jpg
- Source data  1/Western blots/labelled/figure7A-labelled/figure7A-TRPV4-2-labelled.jpg
- Source data  1/Western blots/labelled/figure7A-labelled/figure7A-TRPV4-3-labelled.jpg
- Source data  1/Western blots/labelled/figure8A-labelled/
- Source data  1/Western blots/labelled/figure8A-labelled/figure8A-CaMKII-1-labelled.jpg
- Source data  1/Western blots/labelled/figure8A-labelled/figure8A-CaMKII-2-labelled.jpg
- Source data  1/Western blots/labelled/figure8A-labelled/figure8A-GAPDH-1-labelled.jpg
- Source data  1/Western blots/labelled/figure8A-labelled/figure8A-GAPDH-2-labelled.jpg
- Source data  1/Western blots/labelled/figure8A-labelled/figure8A-pCaMKII-1-labelled.jpg
- Source data  1/Western blots/labelled/figure8A-labelled/figure8A-pCaMKII-2-labelled.jpg
- Source data  1/Western blots/labelled/figure8C-labelled/
- Source data  1/Western blots/labelled/figure8C-labelled/figure8C-CaMKII-1-labelled.jpg
- Source data  1/Western blots/labelled/figure8C-labelled/figure8C-CaMKII-2-labelled.jpg
- Source data  1/Western blots/labelled/figure8C-labelled/figure8C-GAPDH-1-labelled.jpg
- Source data  1/Western blots/labelled/figure8C-labelled/figure8C-GAPDH-2-labelled.jpg
- Source data  1/Western blots/labelled/figure8C-labelled/figure8C-pCaMKII-1-labelled.jpg
- Source data  1/Western blots/labelled/figure8C-labelled/figure8C-pCaMKII-2-labelled.jpg
- Source data  1/Western blots/labelled/figure8E-labelled/
- Source data  1/Western blots/labelled/figure8E-labelled/figure8E-CaMKII-1-labelled.jpg
- Source data  1/Western blots/labelled/figure8E-labelled/figure8E-CaMKII-2-labelled.jpg
- Source data  1/Western blots/labelled/figure8E-labelled/figure8E-GAPDH-1-labelled.jpg
- Source data  1/Western blots/labelled/figure8E-labelled/figure8E-GAPDH-2-labelled.jpg
- Source data  1/Western blots/labelled/figure8E-labelled/figure8E-pCaMKII-1-labelled.jpg
- Source data  1/Western blots/labelled/figure8E-labelled/figure8E-pCaMKII-2-labelled.jpg
- Source data  1/Western blots/labelled/figure8G-labelled/
- Source data  1/Western blots/labelled/figure8G-labelled/WT-TAC1w-CaMKII-1-labelled.jpg
- Source data  1/Western blots/labelled/figure8G-labelled/WT-TAC1w-CaMKII-2-labelled.jpg
- Source data  1/Western blots/labelled/figure8G-labelled/WT-TAC1w-GAPDH-1-labelled.jpg
- Source data  1/Western blots/labelled/figure8G-labelled/WT-TAC1w-GAPDH-2-labelled.jpg
- Source data  1/Western blots/labelled/figure8G-labelled/WT-TAC1w-pCaMKII-1-labelled.jpg
- Source data  1/Western blots/labelled/figure8G-labelled/WT-TAC1w-pCaMKII-2-labelled.jpg
- Source data  1/Western blots/labelled/figure8G-labelled/WT-TAC2d-CaMKII-1-labelled.jpg
- Source data  1/Western blots/labelled/figure8G-labelled/WT-TAC2d-CaMKII-2-labelled.jpg
- Source data  1/Western blots/labelled/figure8G-labelled/WT-TAC2d-GAPDH-1-labelled.jpg
- Source data  1/Western blots/labelled/figure8G-labelled/WT-TAC2d-GAPDH-2-labelled.jpg
- Source data  1/Western blots/labelled/figure8G-labelled/WT-TAC2d-pCaMKII-1-labelled.jpg
- Source data  1/Western blots/labelled/figure8G-labelled/WT-TAC2d-pCaMKII-2-labelled.jpg
- Source data  1/Western blots/labelled/figure8G-labelled/WT-TAC2w-CaMKII-1-labelled.jpg
- Source data  1/Western blots/labelled/figure8G-labelled/WT-TAC2w-CaMKII-2-labelled.jpg
- Source data  1/Western blots/labelled/figure8G-labelled/WT-TAC2w-GAPDH-1-labelled.jpg
- Source data  1/Western blots/labelled/figure8G-labelled/WT-TAC2w-GAPDH-2-labelled.jpg
- Source data  1/Western blots/labelled/figure8G-labelled/WT-TAC2w-pCaMKII-1-labelled.jpg
- Source data  1/Western blots/labelled/figure8G-labelled/WT-TAC2w-pCaMKII-2-labelled.jpg
- Source data  1/Western blots/labelled/figure8G-labelled/WT-TAC4w-CaMKII-1-labelled.jpg
- Source data  1/Western blots/labelled/figure8G-labelled/WT-TAC4w-CaMKII-2-labelled.jpg
- Source data  1/Western blots/labelled/figure8G-labelled/WT-TAC4w-CaMKII-3-labelled.jpg
- Source data  1/Western blots/labelled/figure8G-labelled/WT-TAC4w-GAPDH-1-labelled.jpg
- Source data  1/Western blots/labelled/figure8G-labelled/WT-TAC4w-GAPDH-2-labelled.jpg
- Source data  1/Western blots/labelled/figure8G-labelled/WT-TAC4w-GAPDH-3-labelled.jpg
- Source data  1/Western blots/labelled/figure8G-labelled/WT-TAC4w-pCaMKII-1-labelled.jpg
- Source data  1/Western blots/labelled/figure8G-labelled/WT-TAC4w-pCaMKII-2-labelled.jpg
- Source data  1/Western blots/labelled/figure8G-labelled/WT-TAC4w-pCaMKII-3-labelled.jpg
- Source data  1/Western blots/labelled/figure8I-labelled/
- Source data  1/Western blots/labelled/figure8I-labelled/TRPV4 KO-TAC1w-CaMKII-1-labelled.jpg
- Source data  1/Western blots/labelled/figure8I-labelled/TRPV4 KO-TAC1w-CaMKII-2-labelled.jpg
- Source data  1/Western blots/labelled/figure8I-labelled/TRPV4 KO-TAC1w-GAPDH-1-labelled.jpg
- Source data  1/Western blots/labelled/figure8I-labelled/TRPV4 KO-TAC1w-GAPDH-2-labelled.jpg
- Source data  1/Western blots/labelled/figure8I-labelled/TRPV4 KO-TAC1w-pCaMKII-1-labelled.jpg
- Source data  1/Western blots/labelled/figure8I-labelled/TRPV4 KO-TAC1w-pCaMKII-2-labelled.jpg
- Source data  1/Western blots/labelled/figure8I-labelled/Trpv4 KO-TAC4w-CaMKII-1-labelled.jpg
- Source data  1/Western blots/labelled/figure8I-labelled/Trpv4 KO-TAC4w-CaMKII-2-labelled.jpg
- Source data  1/Western blots/labelled/figure8I-labelled/Trpv4 KO-TAC4w-CaMKII-3-labelled.jpg
- Source data  1/Western blots/labelled/figure8I-labelled/Trpv4 KO-TAC4w-GAPDH-1-labelled.jpg
- Source data  1/Western blots/labelled/figure8I-labelled/Trpv4 KO-TAC4w-GAPDH-2-labelled.jpg
- Source data  1/Western blots/labelled/figure8I-labelled/Trpv4 KO-TAC4w-GAPDH-3-labelled.jpg
- Source data  1/Western blots/labelled/figure8I-labelled/Trpv4 KO-TAC4w-pCaMKII-1-labelled.jpg
- Source data  1/Western blots/labelled/figure8I-labelled/Trpv4 KO-TAC4w-pCaMKII-2-labelled.jpg
- Source data  1/Western blots/labelled/figure8I-labelled/Trpv4 KO-TAC4w-pCaMKII-3-labelled.jpg
- Source data  1/Western blots/labelled/figure9A-labelled/
- Source data  1/Western blots/labelled/figure9A-labelled/figure9A-GAPDH-1-labelled.jpg
- Source data  1/Western blots/labelled/figure9A-labelled/figure9A-GAPDH-2-labelled.jpg
- Source data  1/Western blots/labelled/figure9A-labelled/figure9A-GAPDH-3-labelled.jpg
- Source data  1/Western blots/labelled/figure9A-labelled/figure9A-p65-1-labelled.jpg
- Source data  1/Western blots/labelled/figure9A-labelled/figure9A-p65-2-labelled.jpg
- Source data  1/Western blots/labelled/figure9A-labelled/figure9A-p65-3-labelled.jpg
- Source data  1/Western blots/labelled/figure9A-labelled/figure9A-pp65-1-labelled.jpg
- Source data  1/Western blots/labelled/figure9A-labelled/figure9A-pp65-2-labelled.jpg
- Source data  1/Western blots/labelled/figure9A-labelled/figure9A-pp65-3-labelled.jpg
- Source data  1/Western blots/labelled/figure9C-labelled/
- Source data  1/Western blots/labelled/figure9C-labelled/figure9C-GAPDH-1-labelled.jpg
- Source data  1/Western blots/labelled/figure9C-labelled/figure9C-GAPDH-2-labelled.jpg
- Source data  1/Western blots/labelled/figure9C-labelled/figure9C-GAPDH-3-labelled.jpg
- Source data  1/Western blots/labelled/figure9C-labelled/figure9C-p65-1-labelled.jpg
- Source data  1/Western blots/labelled/figure9C-labelled/figure9C-p65-2-labelled.jpg
- Source data  1/Western blots/labelled/figure9C-labelled/figure9C-p65-3-labelled.jpg
- Source data  1/Western blots/labelled/figure9C-labelled/figure9C-pp65-1-labelled.jpg
- Source data  1/Western blots/labelled/figure9C-labelled/figure9C-pp65-2-labelled.jpg
- Source data  1/Western blots/labelled/figure9C-labelled/figure9C-pp65-3-labelled.jpg
- Source data  1/Western blots/labelled/figure9E-labelled/
- Source data  1/Western blots/labelled/figure9E-labelled/figure9E-GAPDH-1-labelled.jpg
- Source data  1/Western blots/labelled/figure9E-labelled/figure9E-GAPDH-2-labelled.jpg
- Source data  1/Western blots/labelled/figure9E-labelled/figure9E-GAPDH-3-labelled.jpg
- Source data  1/Western blots/labelled/figure9E-labelled/figure9E-p65-1-labelled.jpg
- Source data  1/Western blots/labelled/figure9E-labelled/figure9E-p65-2-labelled.jpg
- Source data  1/Western blots/labelled/figure9E-labelled/figure9E-p65-3-labelled.jpg
- Source data  1/Western blots/labelled/figure9E-labelled/figure9E-pp65-1-labelled.jpg
- Source data  1/Western blots/labelled/figure9E-labelled/figure9E-pp65-2-labelled.jpg
- Source data  1/Western blots/labelled/figure9E-labelled/figure9E-pp65-3-labelled.jpg
- Source data  1/Western blots/original/
- Source data  1/Western blots/original/figure1A-original/
- Source data  1/Western blots/original/figure1A-original/WT-TAC1w-GAPDH-1-original.jpg
- Source data  1/Western blots/original/figure1A-original/WT-TAC1w-GAPDH-2-original.jpg
- Source data  1/Western blots/original/figure1A-original/WT-TAC1w-TRPV4-1-original.jpg
- Source data  1/Western blots/original/figure1A-original/WT-TAC1w-TRPV4-2-original.jpg
- Source data  1/Western blots/original/figure1A-original/WT-TAC2d-GAPDH-1-original.jpg
- Source data  1/Western blots/original/figure1A-original/WT-TAC2d-GAPDH-2-original.jpg
- Source data  1/Western blots/original/figure1A-original/WT-TAC2d-TRPV4-1-original.jpg
- Source data  1/Western blots/original/figure1A-original/WT-TAC2d-TRPV4-2-original.jpg
- Source data  1/Western blots/original/figure1A-original/WT-TAC2w-GAPDH-1-original.jpg
- Source data  1/Western blots/original/figure1A-original/WT-TAC2w-GAPDH-2-original.jpg
- Source data  1/Western blots/original/figure1A-original/WT-TAC2w-TRPV4-1-original.jpg
- Source data  1/Western blots/original/figure1A-original/WT-TAC2w-TRPV4-2-original.jpg
- Source data  1/Western blots/original/figure1A-original/WT-TAC4w-GAPDH-1-original.jpg
- Source data  1/Western blots/original/figure1A-original/WT-TAC4w-GAPDH-2-original.jpg
- Source data  1/Western blots/original/figure1A-original/WT-TAC4w-TRPV4-1-original.jpg
- Source data  1/Western blots/original/figure1A-original/WT-TAC4w-TRPV4-2-original.jpg
- Source data  1/Western blots/original/figure1D-original/
- Source data  1/Western blots/original/figure1D-original/human heart tissue- GAPDH-original.jpg
- Source data  1/Western blots/original/figure1D-original/human heart tissue- TRPV4-original.jpg
- Source data  1/Western blots/original/figure4A-original/
- Source data  1/Western blots/original/figure4A-original/figure4A-IL-1β-1-original.jpg
- Source data  1/Western blots/original/figure4A-original/figure4A-IL-1β-2-original.jpg
- Source data  1/Western blots/original/figure4A-original/figure4A-IL-1β-3-original.jpg
- Source data  1/Western blots/original/figure4A-original/figure4A-IL1β-GAPDH-1-original.jpg
- Source data  1/Western blots/original/figure4A-original/figure4A-IL1β-GAPDH-2-original.jpg
- Source data  1/Western blots/original/figure4A-original/figure4A-IL1β-GAPDH-3-original.jpg
- Source data  1/Western blots/original/figure4A-original/figure4A-IL6-1-original.jpg
- Source data  1/Western blots/original/figure4A-original/figure4A-IL6-2-original.jpg
- Source data  1/Western blots/original/figure4A-original/figure4A-IL6-3-original.jpg
- Source data  1/Western blots/original/figure4A-original/figure4A-IL6-GAPDH-1-original.jpg
- Source data  1/Western blots/original/figure4A-original/figure4A-IL6-GAPDH-2-original.jpg
- Source data  1/Western blots/original/figure4A-original/figure4A-IL6-GAPDH-3-original.jpg
- Source data  1/Western blots/original/figure4A-original/figure4A-TNFα-1-original.jpg
- Source data  1/Western blots/original/figure4A-original/figure4A-TNFα-2-original.jpg
- Source data  1/Western blots/original/figure4A-original/figure4A-TNFα-3-original.jpg
- Source data  1/Western blots/original/figure4A-original/figure4A-TNFα-GAPDH-1-origina.jpg
- Source data  1/Western blots/original/figure4A-original/figure4A-TNFα-GAPDH-2-origina.jpg
- Source data  1/Western blots/original/figure4A-original/figure4A-TNFα-GAPDH-3-original.jpg
- Source data  1/Western blots/original/figure4J-original/
- Source data  1/Western blots/original/figure4J-original/figure4J-ASC-1-original.jpg
- Source data  1/Western blots/original/figure4J-original/figure4J-ASC-2-original.jpg
- Source data  1/Western blots/original/figure4J-original/figure4J-ASC-3-original.jpg
- Source data  1/Western blots/original/figure4J-original/figure4J-ASC-GAPDH-1-original.jpg
- Source data  1/Western blots/original/figure4J-original/figure4J-ASC-GAPDH-2-original.jpg
- Source data  1/Western blots/original/figure4J-original/figure4J-ASC-GAPDH-3-original.jpg
- Source data  1/Western blots/original/figure4J-original/figure4J-Caspase1-1-original.jpg
- Source data  1/Western blots/original/figure4J-original/figure4J-Caspase1-2-original.jpg
- Source data  1/Western blots/original/figure4J-original/figure4J-Caspase1-3-original.jpg
- Source data  1/Western blots/original/figure4J-original/figure4J-caspase1-p20-GAPDH-1-original.jpg
- Source data  1/Western blots/original/figure4J-original/figure4J-caspase1-p20-GAPDH-2-original.jpg
- Source data  1/Western blots/original/figure4J-original/figure4J-caspase1-p20-GAPDH-3-original.jpg
- Source data  1/Western blots/original/figure4J-original/figure4J-NLRP3-1-original.jpg
- Source data  1/Western blots/original/figure4J-original/figure4J-NLRP3-2-original.jpg
- Source data  1/Western blots/original/figure4J-original/figure4J-NLRP3-3-original.jpg
- Source data  1/Western blots/original/figure4J-original/figure4J-NLRP3-GAPDH-1-original.jpg
- Source data  1/Western blots/original/figure4J-original/figure4J-NLRP3-GAPDH-2-original.jpg
- Source data  1/Western blots/original/figure4J-original/figure4J-NLRP3-GAPDH-3-original.jpg
- Source data  1/Western blots/original/figure4J-original/figure4J-p20-1-original.jpg
- Source data  1/Western blots/original/figure4J-original/figure4J-p20-2-original.jpg
- Source data  1/Western blots/original/figure4J-original/figure4J-p20-3-original.jpg
- Source data  1/Western blots/original/figure4J-original/figure4J-p65-1-original.jpg
- Source data  1/Western blots/original/figure4J-original/figure4J-p65-2-original.jpg
- Source data  1/Western blots/original/figure4J-original/figure4J-p65-3-original.jpg
- Source data  1/Western blots/original/figure4J-original/figure4J-p65-GAPDH-1-original.jpg
- Source data  1/Western blots/original/figure4J-original/figure4J-p65-GAPDH-2-original.jpg
- Source data  1/Western blots/original/figure4J-original/figure4J-p65-GAPDH-3-original.jpg
- Source data  1/Western blots/original/figure4J-original/figure4J-pp65-1-original.jpg
- Source data  1/Western blots/original/figure4J-original/figure4J-pp65-2-original.jpg
- Source data  1/Western blots/original/figure4J-original/figure4J-pp65-3-original.jpg
- Source data  1/Western blots/original/figure7A-original/
- Source data  1/Western blots/original/figure7A-original/figure7A-GAPDH-1-original.jpg
- Source data  1/Western blots/original/figure7A-original/figure7A-GAPDH-2-original.jpg
- Source data  1/Western blots/original/figure7A-original/figure7A-GAPDH-3-original.jpg
- Source data  1/Western blots/original/figure7A-original/figure7A-TRPV4-1-original.jpg
- Source data  1/Western blots/original/figure7A-original/figure7A-TRPV4-2-original.jpg
- Source data  1/Western blots/original/figure7A-original/figure7A-TRPV4-3-original.jpg
- Source data  1/Western blots/original/figure8A-original/
- Source data  1/Western blots/original/figure8A-original/figure8A-CaMKII-1-original.jpg
- Source data  1/Western blots/original/figure8A-original/figure8A-CaMKII-2-original.jpg
- Source data  1/Western blots/original/figure8A-original/figure8A-GAPDH-1-original.jpg
- Source data  1/Western blots/original/figure8A-original/figure8A-GAPDH-2-original.jpg
- Source data  1/Western blots/original/figure8A-original/figure8A-pCaMKII-1-original.jpg
- Source data  1/Western blots/original/figure8A-original/figure8A-pCaMKII-2-original.jpg
- Source data  1/Western blots/original/figure8C-original/
- Source data  1/Western blots/original/figure8C-original/figure8C-CaMKII-1-original.jpg
- Source data  1/Western blots/original/figure8C-original/figure8C-CaMKII-2-original.jpg
- Source data  1/Western blots/original/figure8C-original/figure8C-GAPDH-1-original.jpg
- Source data  1/Western blots/original/figure8C-original/figure8C-GAPDH-2-original.jpg
- Source data  1/Western blots/original/figure8C-original/figure8C-pCaMKII-1-original.jpg
- Source data  1/Western blots/original/figure8C-original/figure8C-pCaMKII-2-original.jpg
- Source data  1/Western blots/original/figure8E-original/
- Source data  1/Western blots/original/figure8E-original/figure8E-CaMKII-1-original.jpg
- Source data  1/Western blots/original/figure8E-original/figure8E-CaMKII-2-original.jpg
- Source data  1/Western blots/original/figure8E-original/figure8E-GAPDH-1-original.jpg
- Source data  1/Western blots/original/figure8E-original/figure8E-GAPDH-2-original.jpg
- Source data  1/Western blots/original/figure8E-original/figure8E-pCaMKII-1-original.jpg
- Source data  1/Western blots/original/figure8E-original/figure8E-pCaMKII-2-original.jpg
- Source data  1/Western blots/original/figure8G-original/
- Source data  1/Western blots/original/figure8G-original/WT-TAC1w-CaMKII-1-original.jpg
- Source data  1/Western blots/original/figure8G-original/WT-TAC1w-CaMKII-2-original.jpg
- Source data  1/Western blots/original/figure8G-original/WT-TAC1w-GAPDH-1-original.jpg
- Source data  1/Western blots/original/figure8G-original/WT-TAC1w-GAPDH-2-original.jpg
- Source data  1/Western blots/original/figure8G-original/WT-TAC1w-pCaMKII-1-original.jpg
- Source data  1/Western blots/original/figure8G-original/WT-TAC1w-pCaMKII-2-original.jpg
- Source data  1/Western blots/original/figure8G-original/WT-TAC2d-CaMKII-1-original.jpg
- Source data  1/Western blots/original/figure8G-original/WT-TAC2d-CaMKII-2-original.jpg
- Source data  1/Western blots/original/figure8G-original/WT-TAC2d-GAPDH-1-original.jpg
- Source data  1/Western blots/original/figure8G-original/WT-TAC2d-GAPDH-2-original.jpg
- Source data  1/Western blots/original/figure8G-original/WT-TAC2d-pCaMKII-1-original.jpg
- Source data  1/Western blots/original/figure8G-original/WT-TAC2d-pCaMKII-2-original.jpg
- Source data  1/Western blots/original/figure8G-original/WT-TAC2w-CaMKII-1-original.jpg
- Source data  1/Western blots/original/figure8G-original/WT-TAC2w-CaMKII-2-original.jpg
- Source data  1/Western blots/original/figure8G-original/WT-TAC2w-GAPDH-1-original.jpg
- Source data  1/Western blots/original/figure8G-original/WT-TAC2w-GAPDH-2-original.jpg
- Source data  1/Western blots/original/figure8G-original/WT-TAC2w-pCaMKII-1-original.jpg
- Source data  1/Western blots/original/figure8G-original/WT-TAC2w-pCaMKII-2-original.jpg
- Source data  1/Western blots/original/figure8G-original/WT-TAC4w-CaMKII-1-original.jpg
- Source data  1/Western blots/original/figure8G-original/WT-TAC4w-CaMKII-2-original.jpg
- Source data  1/Western blots/original/figure8G-original/WT-TAC4w-CaMKII-3-original.jpg
- Source data  1/Western blots/original/figure8G-original/WT-TAC4w-GAPDH-1-original.jpg
- Source data  1/Western blots/original/figure8G-original/WT-TAC4w-GAPDH-2-original.jpg
- Source data  1/Western blots/original/figure8G-original/WT-TAC4w-GAPDH-3-original.jpg
- Source data  1/Western blots/original/figure8G-original/WT-TAC4w-pCaMKII-1-original.jpg
- Source data  1/Western blots/original/figure8G-original/WT-TAC4w-pCaMKII-2-original.jpg
[truncated: 47 more entries]
