# Supplementary material for: Activation of transient receptor potential vanilloid 4 is involved in pressure overload-induced cardiac hypertrophy
Source: eLife. 2022 Jun 22;11:e74519. doi: 10.7554/eLife.74519 (PMC9224988; doi:10.7554/eLife.74519)
Supplement: Appendix 1—figure 1—source data 1. [file elife-74519-app1-fig1-data1.zip]

Archive with 9 entries (6 files):
- appendix1-figure 1 source data/
- appendix1-figure 1 source data/gel-labelled/
- appendix1-figure 1 source data/gel-labelled/appendix1-figure1A-labelled.jpg
- appendix1-figure 1 source data/gel-labelled/appendix1-figure1B-GAPDH-labelled.jpg
- appendix1-figure 1 source data/gel-labelled/appendix1-figure1B-Trpv4-labelled.jpg
- appendix1-figure 1 source data/gel-original/
- appendix1-figure 1 source data/gel-original/appendix1-figure1A-original.jpg
- appendix1-figure 1 source data/gel-original/appendix1-figure1B-GAPDH-original.jpg
- appendix1-figure 1 source data/gel-original/appendix1-figure1B-Trpv4-original.jpg
